# Supplementary material for: Analysis of Antibiotic Resistance Genes in Water Reservoirs and Related Wastewater from Animal Farms in Central China
Source: Microorganisms. 2024 Feb 16;12(2):396. doi: 10.3390/microorganisms12020396 (PMC10893252; doi:10.3390/microorganisms12020396)
Supplement: Supplementary file 1 [file microorganisms-12-00396-s001.zip]

Archive with 19 entries (16 files):
- 20240131123145.png
- 20240131123156.png
- 20240131123203.png
- 20240131123209.png
- 20240131123221.png
- 20240131123229.png
- 20240131123235.png
- 20240131123239.png
- Krona_geneset_origin_group.list.result/
- Krona_geneset_origin_group.list.result/img/
- Krona_geneset_origin_group.list.result/img/._hidden.png
- Krona_geneset_origin_group.list.result/img/._loading.gif
- Krona_geneset_origin_group.list.result/img/favicon.ico
- Krona_geneset_origin_group.list.result/img/hidden.png
- Krona_geneset_origin_group.list.result/img/loading.gif
- Krona_geneset_origin_group.list.result/src/
- Krona_geneset_origin_group.list.result/src/._krona-2.0.js
- Krona_geneset_origin_group.list.result/src/krona-2.0.js
- Krona_geneset_origin_group.list.result/taxonomy.krona.html
